# Supplementary material for: Considerations on the Analysis of E-900 Food Additive: An NMR Perspective
Source: Foods. 2022 Jan 22;11(3):297. doi: 10.3390/foods11030297 (PMC8833973; doi:10.3390/foods11030297)
Supplement: Supplementary file 1 [file foods-11-00297-s001.zip]

Archive with 1 entries (1 files):
- foods-1492717-supplementary.pdf
